# Supplementary material for: FGFR4 p.Gly388Arg polymorphism in PBMCs of LAM patients: findings of a pilot study
Source: Front Med (Lausanne). 2025 Jul 24;12:1544910. doi: 10.3389/fmed.2025.1544910 (PMC12328168; doi:10.3389/fmed.2025.1544910)
Supplement: Supplementary file 1 [file Table_1.XLSX]

## Sheet: Tabelle1
					% amplicons > threshold: 94.95 % BED region > threshold: 96.77	% amplicons > threshold: 96.06 % BED region > threshold: 97.68	% amplicons > threshold: 97.65 % BED region > threshold: 98.83	% amplicons > threshold: 96.98 % BED region > threshold: 98.53	% amplicons > threshold: 86.49 % BED region > threshold: 89.11	% amplicons > threshold: 97.41 % BED region > threshold: 98.58	% amplicons > threshold: 98.81 % BED region > threshold: 99.30
locus	types	coverage	AF (%)	genes	FR02512785-STLAM7	FR02511353-STLAM5	FR05469076_STLAM4	FR05469062_STLAM3	FR05469000_STLAM2	FR05469073_STLAM1	FR02510997_STLAM6
chr5:176520243	SNV	1989, 1992, 1959, 1995	51, 49, 99, 49	FGFR4	./.	./.	./.	p.Gly388Arg	p.Gly388Arg	p.Gly388Arg	p.Gly388Arg
chr13:32915019	INDEL	1992	0.04	BRCA2	./.	./.	./.	./.	./.	p.Ile2177MetfsTer13	./.
chr16:2138268	INDEL	1993	56	TSC2	./.	./.	./.	./.	p.Ile1735HisfsTer40	./.	./.
chr19:15290953	SNV	1993	6.83	NOTCH3	./.	./.	./.	./.	./.	./.	p.Asp1086Ala
