# Supplementary material for: FGFR4 p.Gly388Arg polymorphism in PBMCs of LAM patients: findings of a pilot study
Source: Front Med (Lausanne). 2025 Jul 24;12:1544910. doi: 10.3389/fmed.2025.1544910 (PMC12328168; doi:10.3389/fmed.2025.1544910)
Supplement: Supplementary file 3 [file Data_Sheet_2.CSV]

FeatureID	FeatureName	Cluster 3 Average	Cluster 3 Log2 Fold Change	Cluster 3 P-Value
ENSG00000259803	SLC22A31	1.03935802896835	0.9155491268989906	0.00038096257988292205
ENSG00000112782	CLIC5	2.3555016199989236	0.8466632824673775	0.0007371031510657848
ENSG00000167972	ABCA3	1.968566701605815	0.8360777245204707	0.0009534000047050908
ENSG00000171885	AQP4	2.221345352672846	0.8316608820368332	0.0010394275942997254
ENSG00000229415	SFTA3	2.926018798943507	0.8170420212565994	0.0011775049169768057
ENSG00000204305	AGER	7.892625032478407	0.8018692936593581	0.0012606810377626305
ENSG00000182795	C1orf116	2.1097838251069496	0.8146281432240142	0.0013719461943014057
ENSG00000035664	DAPK2	1.0492432276134294	0.8137099114920164	0.0017816973611433982
ENSG00000213853	EMP2	2.5136647983201943	0.7941361878914458	0.0018448586555565437
ENSG00000178726	THBD	1.7242610779488523	0.7877501435896939	0.0027412220415915073
ENSG00000138821	SLC39A8	3.183033963715572	0.7643830565075174	0.0029412584468989944
ENSG00000114812	VIPR1	1.8951337973852251	0.7744460308371287	0.003059020914182505
ENSG00000136153	LMO7	3.111013230729993	0.760144632062813	0.00311635122512389
ENSG00000047936	ROS1	1.0464188851434066	0.7794716249234254	0.0032932228006513735
ENSG00000133661	SFTPD	3.9526672867967547	0.7546968212609246	0.0034762183156047447
ENSG00000099994	SUSD2	1.3811034678410954	0.7698560357957378	0.003688954951542562
ENSG00000127249	ATP13A4	1.4827797967619123	0.768318988697629	0.0038372087429933777
ENSG00000123838	C4BPA	1.6381186326131603	0.7466141549344502	0.005202568590734038
ENSG00000136352	NKX2-1	2.166270674507403	0.7283890574021676	0.006181378731816252
ENSG00000196260	SFTA2	1.9713910440758378	0.7289970087301312	0.006201783470909438
ENSG00000185499	MUC1	6.871625229565205	0.7062505057452291	0.006753768748099356
ENSG00000078081	LAMP3	3.0051003881041423	0.7005442314496079	0.008768155039037762
ENSG00000013588	GPRC5A	3.331311943391763	0.7000117019407084	0.008876904846453954
ENSG00000154133	ROBO4	1.2342376593999156	0.6991226845083128	0.010452909058434467
ENSG00000131400	NAPSA	5.316824699817714	0.6734946136708779	0.012578780142503737
ENSG00000069122	ADGRF5	1.6607133723733418	0.6842970002928066	0.014235126208083504
ENSG00000124107	SLPI	14.848980536144294	0.6681055693980404	0.014235126208083504
ENSG00000168878	SFTPB	71.01385489501551	0.6537801649996986	0.015130295747298248
ENSG00000154146	NRGN	1.4079347213063111	0.6776652859514098	0.016887710779823314
ENSG00000149564	ESAM	1.129736988009076	0.6675884738923427	0.01858767593944113
ENSG00000182010	RTKN2	1.7835722698193288	0.6734275659830032	0.01877638722750687
ENSG00000176771	NCKAP5	1.5209084201072187	0.6714103413751735	0.018898082244961367
ENSG00000112715	VEGFA	1.4827797967619123	0.6684945162185381	0.0193686198353423
ENSG00000179776	CDH5	2.3795085309941166	0.6553268629033846	0.019846174493122863
ENSG00000143416	SELENBP1	2.9966273606940743	0.6483114617596532	0.020421198780487
ENSG00000173376	NDNF	1.1848116661745185	0.6580534752250877	0.022495774367234458
ENSG00000116016	EPAS1	5.809672460836674	0.6294177171073654	0.024960675865836116
ENSG00000117114	ADGRL2	1.0322971727932932	0.6485703165908386	0.026021737410614754
ENSG00000115221	ITGB6	1.3895764952511636	0.6489888530141076	0.02627038174412817
ENSG00000064989	CALCRL	1.162216926414337	0.6440039189794544	0.02642093634201794
ENSG00000122679	RAMP3	2.722666141101873	0.62901892808296	0.028772477582567017
ENSG00000108950	FAM20A	1.2511837142200517	0.6261516075502364	0.0316933517519191
ENSG00000106537	TSPAN13	1.506786707757105	0.6333505716088796	0.03197064461967071
ENSG00000137834	SMAD6	1.5519761872774682	0.6295495428488966	0.0336856251259632
ENSG00000142748	FCN3	2.742436538392032	0.6160667892136603	0.034853648124207624
ENSG00000167644	C19orf33	1.0506553988484408	0.6265030931747064	0.035100299858971125
ENSG00000157765	SLC34A2	10.469837536374113	0.5974852212390633	0.03806316554380508
ENSG00000131203	IDO1	1.215879433344768	0.6137669474522254	0.04648680748792539
ENSG00000064042	LIMCH1	1.3288531321456758	0.6047957590063332	0.047287214232451136
ENSG00000169242	EFNA1	1.9939857838360193	0.5957814465497906	0.047288245279955725
