# Supplementary material for: FGFR4 p.Gly388Arg polymorphism in PBMCs of LAM patients: findings of a pilot study
Source: Front Med (Lausanne). 2025 Jul 24;12:1544910. doi: 10.3389/fmed.2025.1544910 (PMC12328168; doi:10.3389/fmed.2025.1544910)
Supplement: Supplementary file 4 [file Data_Sheet_3.CSV]

FeatureID	FeatureName	Cluster 4 Average	Cluster 4 Log2 Fold Change	Cluster 4 P-Value
ENSG00000124107	SLPI	17.803449097408294	0.9659129913371829	0.00036777202476611065
ENSG00000162896	PIGR	1.5946518932269065	0.9557639500914592	0.0009819089825792177
ENSG00000112782	CLIC5	2.3017541143025215	0.9049688865264183	0.002042440191449357
ENSG00000259803	SLC22A31	1.028130825896295	0.9206188904214774	0.0024893839004886823
ENSG00000204305	AGER	7.303925316214292	0.8582666649794186	0.002677862222790754
ENSG00000013588	GPRC5A	3.241759440836277	0.8454350107599247	0.004149555203599908
ENSG00000136153	LMO7	2.9144361574897015	0.8306927786280499	0.004883656031707716
ENSG00000114812	VIPR1	1.7037596543424316	0.8381128772076856	0.005735281949180037
ENSG00000106537	TSPAN13	1.4142044421512303	0.8179853489929877	0.007304706464816147
ENSG00000185499	MUC1	6.437357905815985	0.7712724937766025	0.00900082651360718
ENSG00000182010	RTKN2	1.903091140995795	0.8119818432287597	0.00900082651360718
ENSG00000182795	C1orf116	2.1443871511551293	0.7957069928500401	0.009049442674503963
ENSG00000127249	ATP13A4	1.3764363709958563	0.7995159743288476	0.010184698087581214
ENSG00000116133	DHCR24	2.010100675936022	0.7813032000428811	0.011480562574389862
ENSG00000135480	KRT7	1.6995632019918345	0.7505491312912437	0.0158041561935306
ENSG00000171885	AQP4	2.0352793900396042	0.7573236216360055	0.0158041561935306
ENSG00000178726	THBD	1.3596505615934678	0.7681255178281703	0.0158041561935306
ENSG00000123838	C4BPA	1.506526393864367	0.7485355645288152	0.017592772227895778
ENSG00000189334	S100A14	2.003805997410126	0.7485109296932442	0.01849431261311402
ENSG00000189377	CXCL17	1.2736232884062266	0.7592033936921287	0.0187787408051906
ENSG00000170421	KRT8	1.4225973468524244	0.7328163487395888	0.021700791172957666
ENSG00000176771	NCKAP5	1.558982048246831	0.7339473133167262	0.021874399084718176
ENSG00000138821	SLC39A8	3.036133275657018	0.7191899338832687	0.021874399084718176
ENSG00000213853	EMP2	2.1401906988045325	0.7113720165068618	0.029297074613702543
ENSG00000164265	SCGB3A2	1.9870201880077374	0.7775355094743691	0.036519113435535405
ENSG00000143416	SELENBP1	2.7570691943423093	0.6804398529741648	0.03765024375203957
ENSG00000168878	SFTPB	70.71651678608741	0.6581250638559002	0.03765024375203957
ENSG00000133661	SFTPD	4.026496030397939	0.6772240227762711	0.03765024375203957
ENSG00000167972	ABCA3	1.9261716289240791	0.692708354551749	0.03765024375203957
ENSG00000131400	NAPSA	5.249761890597	0.6684904770105871	0.03824519268761364
ENSG00000187244	BCAM	2.3500133163343886	0.6817645464318195	0.03852048549282277
ENSG00000157765	SLC34A2	10.535193626174076	0.6566717829588979	0.04073057252117205
ENSG00000142949	PTPRF	1.047014861473982	0.6923801687540013	0.04420047856654716
ENSG00000154146	NRGN	1.3995168589241402	0.6754350915854952	0.047544470039499964
ENSG00000229415	SFTA3	2.8284088843024606	0.6632159080788477	0.04927579133492454
ENSG00000110195	FOLR1	1.0889793849799532	0.6822316468281715	0.05122175668615784
ENSG00000105971	CAV2	2.0730474611949785	0.6649102773614013	0.05146226003346859
ENSG00000099994	SUSD2	1.147729717888313	0.676939439475045	0.05388273932911391
ENSG00000241644	INMT	1.4079097636253346	0.663211932403547	0.054140356744024634
ENSG00000078081	LAMP3	3.0088563353781366	0.6499936660454063	0.05510931400788774
ENSG00000166347	CYB5A	3.5229217483262842	0.6435789842099098	0.05545502796915299
ENSG00000167644	C19orf33	1.0176396950198021	0.6768496648965282	0.056560813707849246
ENSG00000153395	LPCAT1	3.6718958067724823	0.63885106244795	0.05752331773029684
ENSG00000196260	SFTA2	2.0310829376890074	0.6559079703799555	0.05752331773029684
ENSG00000153446	C16orf89	1.2169711816731654	0.6579138794978603	0.05775727970678084
ENSG00000122679	RAMP3	2.3101470190037157	0.6519939578239805	0.05787743456729841
ENSG00000198729	PPP1R14C	1.1120598729082374	0.6582813949086272	0.05931717406032097
ENSG00000149564	ESAM	1.042818409123385	0.6564430922964726	0.060781862114046264
ENSG00000006210	CX3CL1	1.028130825896295	0.6703842772958085	0.06132931122711637
ENSG00000115221	ITGB6	1.4519725133066044	0.6365966256171178	0.06580427681603314
